# Supplementary material for: Discovery of Potent, Orally Bioavailable Sphingosine-1-Phosphate Transporter (Spns2) Inhibitors
Source: J Med Chem. 2024 Jul 2;67(13):11273–95. doi: 10.1021/acs.jmedchem.4c00879 (PMC11247503; doi:10.1021/acs.jmedchem.4c00879)
Supplement: Supplementary file 2 — jm4c00879_si_002.csv [file jm4c00879_si_002.csv]

Compound	SMILES	% Inhibition
4a	O=C(NCCCN)C1=CC=C(CCCCCCCCCC)C=C1.Cl	39 ± 9
4b	O=C(NC1CNC1)C2=CC=C(CCCCCCCCCC)C=C2.Cl	77 ± 1
4c	O=C(N[C@@H]1CCNC1)C2=CC=C(CCCCCCCCCC)C=C2.Cl	66 ± 1
4d	O=C(N[C@H]1CCNC1)C2=CC=C(CCCCCCCCCC)C=C2.Cl	61 ± 5
4e	O=C(N[C@@H]1CCCNC1)C2=CC=C(CCCCCCCCCC)C=C2.Cl	73 ± 1
4f	O=C(N[C@H]1CCCNC1)C2=CC=C(CCCCCCCCCC)C=C2.Cl	20 ± 3
4g	O=C(NC1CCNCC1)C2=CC=C(CCCCCCCCCC)C=C2.Cl	24 ± 2
4h	O=C(N1CCNCC1)C2=CC=C(CCCCCCCCCC)C=C2.Cl	68 ± 5
4i	O=C(N1C[C@H](C)NCC1)C2=CC=C(CCCCCCCCCC)C=C2.Cl	44 ± 1
4j	O=C(N1C(C)CNCC1)C2=CC=C(CCCCCCCCCC)C=C2.Cl	61 ± 2
4k	O=C(N1CC2NC(CC2)C1)C3=CC=C(CCCCCCCCCC)C=C3.Cl	0 ± 1
4l	O=C(N1CC2NCC1C2)C3=CC=C(CCCCCCCCCC)C=C3.Cl	25 ± 2
13a	O=C(N(C)CCCN)C1=CC=C(CCCCCCCCCC)C=C1.Cl	39 ± 4
13b	O=C(N(C)[C@@H]1CCNC1)C2=CC=C(CCCCCCCCCC)C=C2.Cl	21 ± 1
13c	O=C(N(C)[C@@H]1CCCNC1)C2=CC=C(CCCCCCCCCC)C=C2.Cl	51 ± 2
15a	S=C(NCCCN)C1=CC=C(CCCCCCCCCC)C=C1.Cl	23 ± 1
15b	S=C(N[C@@H]1CCNC1)C2=CC=C(CCCCCCCCCC)C=C2.Cl	33 ± 3
15c	S=C(N[C@@H]1CCCNC1)C2=CC=C(CCCCCCCCCC)C=C2.Cl	47 ± 0
8a	O=C(OCCN)NC1=CC=C(CCCCCCCCCC)C=C1.Cl	44 ± 7
8b	O=C(O[C@H]1CNCC1)NC2=CC=C(CCCCCCCCCC)C=C2.Cl	68 ± 1
8c	O=C(O[C@@H]1CNCC1)NC2=CC=C(CCCCCCCCCC)C=C2.Cl	46 ± 0
8d	O=C(O[C@H]1CNCCC1)NC2=CC=C(CCCCCCCCCC)C=C2.Cl	45 ± 3
8e	O=C(O[C@@H]1CNCCC1)NC2=CC=C(CCCCCCCCCC)C=C2.Cl	48 ± 2
8f	O=C(OC1CCNCC1)NC2=CC=C(CCCCCCCCCC)C=C2.Cl	51 ± 0
11a	O=C(NCCCN)NC1=CC=C(CCCCCCCCCC)C=C1.Cl	53 ± 0
11b	O=C(NC1CNC1)NC2=CC=C(CCCCCCCCCC)C=C2.OC(C(F)(F)F)=O	59 ± 1
11c	O=C(N[C@H]1CNCC1)NC2=CC=C(CCCCCCCCCC)C=C2.Cl	49 ± 0
11d	O=C(N[C@@H]1CNCC1)NC2=CC=C(CCCCCCCCCC)C=C2.Cl	44 ± 2
11e	O=C(N[C@H]1CNCCC1)NC2=CC=C(CCCCCCCCCC)C=C2.Cl	86 ± 0
11f	O=C(N[C@@H]1CNCCC1)NC2=CC=C(CCCCCCCCCC)C=C2.Cl	78 ± 4
11g	O=C(N1CCC(N)CC1)NC2=CC=C(CCCCCCCCCC)C=C2.Cl	59 ± 2
11h	O=C(NC1CCNCC1)NC2=CC=C(CCCCCCCCCC)C=C2.Cl	34 ± 9
11i	O=C(N1CCNCC1)NC2=CC=C(CCCCCCCCCC)C=C2.Cl	91 ± 1
11j	O=C(N1C2CNC(C2)C1)NC3=CC=C(CCCCCCCCCC)C=C3.Cl	35 ± 0
11k	O=C(N1CC2NC(CC2)C1)NC3=CC=C(CCCCCCCCCC)C=C3.Cl	77 ± 0
11l	O=C(N1CCN[C@H](C)C1)NC2=CC=C(CCCCCCCCCC)C=C2.Cl	80 ± 2
11m	O=C(N1CCCNCC1)NC2=CC=C(CCCCCCCCCC)C=C2.Cl	72 ± 1
17a	O=C(N1CCNCC1)N(C)C2=CC=C(CCCCCCCCCC)C=C2.Cl	13 ± 4
17b	O=C(N1C2CNC(C2)C1)N(C)C3=CC=C(CCCCCCCCCC)C=C3.Cl	24 ± 9
17c	O=C(N1CC2NC(CC2)C1)N(C)C3=CC=C(CCCCCCCCCC)C=C3.Cl	18 ± 1
18a	O=C(N1CCN(C)CC1)NC2=CC=C(CCCCCCCCCC)C=C2.Cl	43 ± 4
18b	O=C(N1CC[N+](C)(C)CC1)NC2=CC=C(CCCCCCCCCC)C=C2.[I-]	5 ± 3
20a	O=C(N1CCNCC1)NC2=CC=C(CCCCCC)C=C2.Cl	19 ± 2
20b	O=C(N1CCNCC1)NC2=CC=C(CCCCCCC)C=C2.Cl	28 ± 5
20c	O=C(N1CCNCC1)NC2=CC=C(CCCCCCCC)C=C2.Cl	48 ± 7
20d	O=C(N1CCNCC1)NC2=CC=C(CCCCCCCCC)C=C2.Cl	61 ± 4
20e	O=C(N1CCNCC1)NC2=CC=C(CCCCCCCCCCC)C=C2.Cl	76 ± 5
20f	O=C(N1CCNCC1)NC2=CC=C(CCCCCCCCCCCC)C=C2.Cl	57 ± 1
20g	O=C(N1CCNCC1)NC2=CC=C(CCCCCCCCCCCCC)C=C2.Cl	27 ± 12
